# Supplementary material for: Narrow-Linewidth GaN-on-Si Laser Diode with Slot Gratings
Source: Nanomaterials (Basel). 2021 Nov 16;11(11):3092. doi: 10.3390/nano11113092 (PMC8619470; doi:10.3390/nano11113092)
Supplement: Supplementary file 1 [file nanomaterials-11-03092-s001.zip]

Archive with 1 entries (1 files):
- nanomaterials-1426123-supplementary.pdf
